# Supplementary material for: In-Line Detection of Bed Fluidity in Gas–Solid Fluidized Beds Using Near-Infrared Spectroscopy
Source: Pharmaceutics. 2023 Aug 30;15(9):2246. doi: 10.3390/pharmaceutics15092246 (PMC10537685; doi:10.3390/pharmaceutics15092246)
Supplement: Supplementary file 1 [file pharmaceutics-15-02246-s001.zip]

Archive with 4 entries (4 files):
- Supplementary Materials.pdf
- Video S1. Free-flowing flow pattern.mp4
- Video S2. Stepwise flow pattern.mp4
- Video S3. Vigorous flow pattern.mp4
